# Supplementary material for: Cover Crops Modulate the Response of Arbuscular Mycorrhizal Fungi to Water Supply: A Field Study in Corn
Source: Plants (Basel). 2023 Feb 23;12(5):1015. doi: 10.3390/plants12051015 (PMC10005079; doi:10.3390/plants12051015)
Supplement: Supplementary file 1 [file plants-12-01015-s001.zip]

Archive with 1 entries (1 files):
- plants-2201928-supplementary.pdf
